# Supplementary material for: Investigation of the Frying Fume Composition During Deep Frying of Tempeh Using GC-MS and PTR-MS
Source: Molecules. 2024 Oct 25;29(21):5046. doi: 10.3390/molecules29215046 (PMC11547179; doi:10.3390/molecules29215046)
Supplement: Supplementary file 1 [file molecules-29-05046-s001.zip]

Archive with 1 entries (1 files):
- molecules-3256596-supplementary.pdf
